# Supplementary material for: A nucleoside transporter on the mitochondria of T. gondii is essential for maintaining normal growth of the parasite
Source: Parasit Vectors. 2025 Oct 21;18:418. doi: 10.1186/s13071-025-07054-w (PMC12538992; doi:10.1186/s13071-025-07054-w)
Supplement: Supplementary file 2 — Supplementary material 2. Table S1. Primers used in this study. [file 13071_2025_7054_MOESM2_ESM.xlsx]

## Sheet: Sheet1
	Table S2. Primers used in this study.
Primer	Sequence 5‘-3’	Use
gRNA- R	AACTTGACATCCCCATTTAC	To construct gene specific CRISPR plasmids
gRNA-TgNT2-lo- F	ACTAGCGGAGGGTTTAGGAGGTTTTAGAGCTAGAAATAGC	To construct the TgNT2 located specific CRISPR plasmid
gRNA-TgNT3-lo- F	AATGTCTGTACGGTTAGACTGTTTTAGAGCTAGAAATAGC	To construct the TgNT3located specific CRISPR plasmid
gRNA-TgNT2	ACAGCGCTGACAAAGTTCCGGTTTTAGAGCTAGTACACCGCT	To construct the TgNT2 located specific CRISPR plasmid
gRNA-TgNT3	AGCCTGTCTTCTTTGGATTGGTTTTAGAGCTAGAAATAGC	To construct the TgNT3 located specific CRISPR plasmid
TgNT2-lo-F	TCGCCTCGCCCTTTGGCTGCGTCATAGGTCTCTACACCGCTGCACCGTACCGCTACCCCTACGATGTGCCGGATT	To construct the TgNT2 located specific CRISPR plasmid
TgNT2-lo-R	CCTACGGAGTTGTGCTCCACACGTTCCGCTCTCACCCTGTCATCGCCCCGCACCGCTTTCTCAACAGGAAAAAGC	To construct the TgNT2 located specific CRISPR plasmid
TgNT3-lo-F	CATTATCTTTGGGCCTTGTGACCGGGCTCTACATTGCTTTCCTGGTGTACCGCTACCCCTACGATGTGCCGGATT	To construct the TgNT3 located specific CRISPR plasmid
TgNT3-lo-R	AATGAGAACGTCTCTTTATATTCAGCACTCCACTGTAAACCATAGACCCACACCGCTTTCTCAACAGGAAAAAGC	To construct the TgNT3 located specific CRISPR plasmid
loPCR-F	GTTGGCGTGGATGGACGAAG	PCR of TgNTs-3HA
loPCR-R	CGTACTATGGCCGGTCGATG	PCR of TgNTs-3HA
TgNT1-5H-F	GTTGTAAAACGACGGCCAGTGAGTTGTCCCAGCAGCTCGA	Amplification of 5’-homology of TgNT1 for pTet-off:: TgNT1-Ty construction
TgNT1-5H-R	CTCACGGGATTTACAGCCTGGAACAGAGAGGCTGGCGGCT	Amplification of 5’-homology of TgNT1 for pTet-off:: TgNT1-Ty construction
TgNT1-3H-F	CGAACCAGGACCCGCTCGATGCTGGCCTGGACACTTTGGC	Amplification of 3’-homology of TgNT1 for pTet-off:: TgNT1-Ty construction
TgNT1-3H-R	GCTATGACCATGATTACGCCTGAAGTTGTACGGCATGGCACT	Amplification of 3’-homology of TgNT1 for pTet-off:: TgNT1-Ty construction
DHFR-F	CAGGCTGTAAATCCCGTGAG	Amplification of DHFR for pTet-off :: TgNT1-Ty construction
Ty-R	ATCGAGCGGGTCCTGGTTCG	Amplification of Ty for pTet-off :: TgNT1-Ty construction
pUC19-F	GGCGTAATCATGGTCATAGC	Amplification of pUC19 for pTet-off :: TgNT1-Ty construction
pUC19-R	ACTGGCCGTCGTTTTACAAC	Amplification of pUC19 for pTet-off :: TgNT1-Ty construction
TgNT1-PCR1-F	ACTGAGGACACTGCGTCTTC	PCR1 of iTgNT1
TgNT1-PCR1-R	GATTTGTGAGGACGACTCAC	PCR1 of iTgNT1
TgNT1-PCR2-F	CACGACAGCAGACAACTTTC	PCR2 of iTgNT1
TgNT1-PCR2-R	GTTCGTCATAGAAGACCAACAC	PCR2 of iTgNT1
TgNT1-PCR3-F	CAGAATGGGCGTTCGTGAGCAACCC	PCR3 of iTgNT1
TgNT1-PCR3-R	CAGAATGGGCGTTCGTGAGCAACCC	PCR3 of iTgNT1
TgNT2-5H-F	GTTGTAAAACGACGGCCAGTTCGCCTGTGTTAGTGTGCGTGTC	Amplification of 5’-homology of TgNT2 for pTgNT2 :: CAT construction
TgNT2-5H-R	GATGTCTTCTGCGCGGGTTGTTCGAGGAAGAATCTCTCGTGTCGC	Amplification of 5’-homology of TgNT2 for pTgNT2 :: CAT construction
TgNT2-3H-F	GCCACAAGTTCAGCGTGTCCCGAGAGTGACAGCGAACGAA	Amplification of 3’-homology of TgNT2 for pTgNT2 :: CAT construction
TgNT2-3H-R	GCTATGACCATGATTACGCCGCCTCGACGCGACGTCTTTC	Amplification of 3’-homology of TgNT2 for pTgNT2 :: CAT construction
TgNT3-5H-F	GTTGTAAAACGACGGCCAGTACGCTGCTGCCCGATCTTCG	Amplification of 5’-homology of TgNT3 for pTgNT3 :: CAT construction
TgNT3-5H-R	GATGTCTTCTGCGCGGGTTGGGTATGCCCGAATCCGCCAG	Amplification of 5’-homology of TgNT3 for pTgNT3 :: CAT construction
TgNT3-3H-F	GCCACAAGTTCAGCGTGTCCCGAGAGTGACAGCGAACGAA	Amplification of 3’-homology of TgNT3 for pTgNT3:: CAT construction
TgNT3-3H-R	GCTATGACCATGATTACGCCAGCGTGTCTCTCTCGCACTTCCA	Amplification of 3’-homology of TgNT3 for pTgNT3 :: CAT construction
TgNT2-PCR1-F	GCAAGGATGGAAACCCAGAG	PCR1 of ΔTgnt2
TgNT2-PCR1-R	GATTTGTGAGGACGACTCAC	PCR1 of ΔTgnt2
TgNT2-PCR2-F	CACGACAGCAGACAACTTTC	PCR2 of ΔTgnt2
TgNT2-PCR2-R	GTCTTTCCAACTCACCCTCG	PCR2 of ΔTgnt2
TgNT2-PCR3-F	GAGAGAGAACTGACCGGTCC	PCR3 of ΔTgnt2
TgNT2-PCR3-R	GTCTTTCCAACTCACCCTCG	PCR3 of ΔTgnt2
TgNT3-PCR1-F	GTGTGCGGCAAAGATGACAC	PCR1 of ΔTgnt3
TgNT3-PCR1-R	GATTTGTGAGGACGACTCAC	PCR1 of ΔTgnt3
TgNT3-PCR2-F	CACGACAGCAGACAACTTTC	PCR2 of ΔTgnt3
TgNT3-PCR2-R	CTGCGAATGCCAAACGAGGA	PCR2 of ΔTgnt3
TgNT3-PCR3-F	GACTTCGCTAGAGCATTCCG	PCR3 of ΔTgnt3
TgNT3-PCR3-R	CTGCGAATGCCAAACGAGGA	PCR3 of ΔTgnt3
COM-HA-F	ATGCAGCCCACAGAAGCTGCCCG	Amplification of TgNT1-CDS::HA for pTub-TgNT1-HA construction
COM-HA-R	GGCATAATCTGGAACATCGTAAGGATACATCTTGC	Amplification of TgNT1-CDS::HA for pTub-TgNT1-HA construction
COM-NT1-F	CTTACGATGTTCCAGATTATGCCATGGCTGGCCTGGACACTTTGGCCCT	Amplification of TgNT1-CDS::HA for pTub-TgNT1-HA construction
COM-NT1-R	CGGGCAGCTTCTGTGGGCTGCATGTACGCTAAGGCTGAGTAGACACCTG	Amplification of TgNT1-CDS::HA for pTub-TgNT1-HA construction
PCR4-F	GAAGGGGATGTGTCAGAAAC	PCR4 of Com-TgNT1
PCR4-R	CGATAACGCATTCCGAGTGG	PCR4 of Com-TgNT1
PCR5-F	GGGTGCCTACGTTCTTCTAC	PCR5 of Com-TgNT1
PCR5-R	GTCCCCAGGTAGCGAGAACG	PCR5 of Com-TgNT1
