# Supplementary material for: A nucleoside transporter on the mitochondria of T. gondii is essential for maintaining normal growth of the parasite
Source: Parasit Vectors. 2025 Oct 21;18:418. doi: 10.1186/s13071-025-07054-w (PMC12538992; doi:10.1186/s13071-025-07054-w)
Supplement: Supplementary file 3 — Supplementary material 3. Table S2. A total of 253 metabolites’ relative abundances were detected in the sample. [file 13071_2025_7054_MOESM3_ESM.xlsx]

## Sheet: sheet1
Index	Compounds	NT1-TATI-1	NT1-TATI-2	NT1-TATI-3	NT1-TATI-4	NT1-TATI-5	NT1-TATI-6	NT1-TATI-ATc-1	NT1-TATI-ATc-2	NT1-TATI-ATc-3	NT1-TATI-ATc-4	NT1-TATI-ATc-5	NT1-TATI-ATc-6	mean(group NT1-TATI)	mean(group NT1-TATI-ATc)
3-Hydroxytyramine	3-Hydroxytyramine	0	0	0	0.994696478	5.554787569	0	1.547468826	2.833451274	0	0	0	0	1.09158	0.73015
N-Cyclohexylformamide	N-Cyclohexylformamide	0	0	0.101407197	0	0	0	0	0	0	0	0	0.629333882	0.01690	0.10489
1,3-diaminopropane	1,3-diaminopropane	44.539034663	55.602974336	50.703598663	200.842009448	76.136262644	242.954775344	71.927042618	63.497846891	66.747416943	52.489008256	53.195043724	53.506119507	111.79644	60.22708
N-Acetyl-D-Galactosamine	N-Acetyl-D-Galactosamine	2397.484073071	1324.958858918	1299.792021145	1765.295556731	3557.102498369	1597.326976018	5091.950493009	4270.561452196	1964.027976434	2994.091316037	2835.396198487	1745.318660109	1990.32666	3150.22435
Benzamide	Benzamide	0	0	0	0	0	0	0.280100503	0	0	0.33021254	0	0	0.00000	0.10172
Trimethylamine-N-Oxide	Trimethylamine N-Oxide	1.033225354	1.902505028	1.299792021	0.69871878	1.498263803	1.238935125	1.227600968	2.069030966	2.008329359	1.269100434	1.618434113	0.844632315	1.27857	1.50619
Xanthurenic-Acid	Xanthurenic Acid	0	0	19.204134366	17.441542926	16.613401353	21.745123539	14.005025125	0	0	0	0	20.76547019	12.50070	5.79508
Trans-4-Hydroxy-L-Proline	Trans-4-Hydroxy-L-Proline	228.713961783	203.839824449	200.238230285	198.727883033	231.364546455	212.082069085	198.836776467	239.518363071	217.076776343	215.623860208	212.027414843	189.819328727	212.49442	212.15042
N-Acetyl-L-Tyrosine	N-Acetyl-L-Tyrosine	1.855793111	2.185615895	1.557408458	2.875211925	3.781332455	4.416139287	3.855704448	4.790367261	2.909124146	2.242488146	1.919538134	2.114765676	2.77858	2.97200
4-Hydroxyphenylpyruvic-Acid	4-Hydroxyphenylpyruvic Acid	0	0	0	0	0	0	0	7.012282289	0	0	0	0	0.00000	1.16871
Glutamine	Glutamine	196.61375662	228.75358077	268.155290849	496.819707583	301.691214761	651.011414595	139.185743527	88.468910275	144.865522172	237.802314401	163.098011417	178.35373169	357.17416	158.62904
3-N-Methyl-L-Histidine	3-N-Methyl-L-Histidine	2.868955836	3.49925032	3.220205458	3.298037208	3.230949834	3.624187257	2.766424716	0	0	0	3.387420237	3.834605231	3.29026	1.66474
L-tyrosine-methyl-ester	L-tyrosine methyl ester	3.922243818	3.759712318	5.339686141	4.027410821	4.229792369	4.832249675	4.668341708	5.43248032	6.098823716	4.632832654	4.817664337	5.019383592	4.35185	5.11159
S-(5-Adenosy)-L-Homocysteine	S-(5-Adenosy)-L-Homocysteine	21.868264767	21.969403302	24.473561479	18.07578085	21.60761403	23.355873431	18.327563744	16.409555938	19.049594659	17.496336085	22.457341572	17.707977646	21.89175	18.57473
N-Acetylneuraminic-Acid	N-Acetylneuraminic Acid	1344.196091178	1121.119034469	0	1427.035330292	1630.763323034	0	1167.08542709	0	1256.682562365	1256.779070929	0	0	920.51896	613.42451
Kynurenine	Kynurenine	32.300831445	41.334186624	20.84351169	32.980372078	39.138319753	22.28204017	35.617718219	32.921034584	29.681926561	21.932026924	49.556703469	62.041619524	31.47988	38.62517
Methionine-Sulfoxide	Methionine Sulfoxide	37.818054207	48.46858048	48.712926198	37.208624908	46.986368245	46.040601073	44.522147774	57.076716306	43.710697821	56.062203654	45.792903206	50.321231441	44.20586	49.58098
5-Hydroxylysine	5-Hydroxylysine	24.175467013	35.671969279	31.031070775	28.646412927	21.199923199	28.590810579	15.820491345	17.63262843	29.386584008	18.112404258	33.246902327	47.773320988	28.21928	26.99539
N-A-Acetyl-L-Arginine	N-A-Acetyl-L-Arginine	9.469560523	7.836508807	6.194504317	10.105524265	18.5499328	12.255122093	20.488833053	15.798019692	16.834525512	16.264199741	17.062561194	14.268298535	10.73519	16.78607
N-Acetyl-L-glutamic-acid	N-Acetyl-L-glutamic acid	1454.540546424	1290.985554843	1276.372345089	1342.470273682	1956.915987641	1651.018639077	1841.401451631	1967.10825841	1801.589572368	2045.34633112	1969.722137887	1694.360451055	1495.38389	1886.58803
N6-Acetyl-L-Lysine	N6-Acetyl-L-Lysine	81.755210023	103.052355694	69.556437888	69.977584345	85.716997167	68.859557874	83.857249206	74.199731198	70.882212683	60.12825359	75.652385296	93.890500183	79.81969	76.43506
3-hydroxymethylglutaric-acid	3-hydroxymethylglutaric acid	0	0	0	0	0	0	0	0	0	0	0	0	0.00000	0.00000
L-Cystine	L-Cystine	906.83079584	799.505089227	871.211949308	1511.600386902	1875.377821489	1099.336801142	1556.113902787	1518.648344576	1100.151009356	1052.244437817	989.879469295	1051.013061744	1177.31047	1211.34170
L-Norvaline	L-Norvaline	12739.768923852	13815.810323757	13817.608873436	12790.464812244	15899.942399584	17584.01965196	13313.418946067	14065.333661171	14073.072643173	14908.849762982	14302.441001219	15287.462716283	14441.26916	14325.09646
L-Pyroglutamic-acid	L-Pyroglutamic acid	46846.236908969	51186.444806049	82671.456480048	43339.591512562	49126.745106408	50604.392433505	53253.675784268	56057.489229304	56115.085040982	79472.794191105	90958.506367401	98604.134520026	53962.47787	72410.28086
L-Asparagine	L-Asparagine	21.567325344	51.979155234	30.679775634	37.631450191	36.997942891	50.872850749	21.699143867	25.276831507	0.159484979	11.163155277	19.822681388	25.733895572	38.28808	17.30920
L-norleucine	L-norleucine	5346.690422373	6828.634119037	8395.953866316	7843.409000566	6706.514165979	9852.420171404	6475.162851042	6900.167310589	8801.208074849	8403.169866408	8092.170566479	7236.065685707	7495.60362	7651.32406
L-citrulline	L-citrulline	2.357358817	3.895605534	0.667460768	117.334016046	182.441646764	67.38303714	172.901544754	95.705422521	3.337370847	2.525879505	2.985948209	1.452308958	62.34652	46.48475
Phenylalanine	Phenylalanine	12438.829500454	14382.032058337	17213.461901653	16067.360755877	16103.787814964	20537.061120229	14610.180531723	15899.942399584	15800.826577329	16757.054279055	15557.041089045	17198.395555818	16123.75553	15970.57341
Ornithine	Ornithine	2.728517439	3.340708234	2.740102099	11.944814246	26.601826707	14.765207341	33.802251999	17.123014892	28.05754252	11.877794357	4.880394342	1.286694779	10.35353	16.17128
L-Proline	L-Proline	4393.715581612	4744.938135782	3641.759626812	4799.06696261	5809.59433831	4859.095506878	4331.183696091	3679.409747596	3086.329677254	3043.376769799	3889.260272261	4993.904487319	4708.02836	3837.24411
Tryptophan	Tryptophan	8255.771515221	9467.227402181	10304.657464935	10676.338396997	9896.694916664	12993.38246038	9596.035733853	9794.772208975	9613.400095179	9869.412115826	9647.874675384	10369.995542545	10265.67869	9815.24840
Arginine	Arginine	69.918259369	86.065703656	84.662128945	82.028104912	83.882388429	97.58459761	73.050902659	78.786253044	79.004132887	78.363871481	82.050845744	91.724776298	84.02353	80.49680
L-Leucine	L-Leucine	8456.397797486	10837.483999865	11581.029810024	10116.094896956	11109.575138171	14228.290710747	9941.838823362	10803.807015102	10883.373072422	10867.442554505	11128.302779019	11898.741814174	11054.81206	10920.58434
Histidine	Histidine	408.27448441	522.056439283	441.460893668	493.64851796	524.901944602	586.581418924	535.130281014	654.343783368	624.649499272	491.622401275	526.932036887	556.718433918	496.15395	564.89941
Tyrosine	Tyrosine	7222.546161554	8232.864020796	9613.777021263	8488.217557216	8724.583778234	11597.399220835	8264.693839247	8724.583778234	9436.19456347	8957.63122123	8681.832607757	9159.738077506	8979.89796	8870.77901
Lysine	Lysine	248.776590009	281.978423821	313.823659159	293.863571719	246.652952609	353.022684616	214.397915495	273.152856608	301.249403904	280.927086443	284.794219937	301.927388647	289.68631	276.07481
Threonine	Threonine	8717.211964431	10361.857742817	10855.019852267	10782.044717759	13249.951999654	14094.061553098	12362.460449919	12332.647630447	11267.318391123	12198.149806077	11291.400790436	13121.738831476	11343.35797	12095.61932
Homo-L-arginine	Homo-L-arginine	108.338192423	108.488084346	109.604083945	97.672640384	116.191886766	121.074700199	117.573050433	132.499519997	150.624701952	130.606452469	139.260609749	126.885940545	110.22826	132.90838
L-Aspartate	L-Aspartate	15046.971169904	13362.832936092	12997.920211452	15327.41651054	13249.951999654	15570.582287232	7624.958123657	5595.556652161	5744.412652879	6259.252627765	9008.028630592	8420.844046219	14259.27919	7108.84212
Glycine	Glycine	6460.166288946	7191.016029168	6147.664964876	7029.470330696	9295.350941296	8536.974426448	7607.667969181	5707.67163062	5714.878397595	5729.433999824	6511.374455818	7605.512701351	7443.44050	6479.42319
L-Methionine	L-Methionine	6801.230968797	8017.699761655	10000.201676198	8371.940604378	8632.853341313	10805.447190709	7365.605806525	6757.475519823	8195.755841512	8772.810769623	8129.808569114	8803.030614126	8771.56226	8004.08119
L-Alanine	L-Alanine	25078.285283174	26838.910219101	25878.742042621	30126.301417268	35978.715814444	29127.727209736	41842.173830496	50044.049475615	49617.548878342	44233.694751328	46545.663258353	48919.880692106	28838.11366	46867.16848
Serine	Serine	5286.502537693	7315.584810776	6416.991239528	7092.894123153	8622.661070544	8698.049415626	7512.572119566	6319.207876758	6187.42648215	6444.073079372	6511.374455818	7643.731358142	7238.78053	6769.73090
L-Isoleucine	L-Isoleucine	5105.938883654	5979.301517167	6861.965084605	6765.20452879	6737.090978285	9127.582720102	6172.585147722	6665.745082903	6586.138928494	7257.283066444	6636.834464601	6458.95299763	6762.84729	6629.58995
H-Lys(Me)-OH-chloride-hydrochloride-salt	H-Lys(Me)-OH chloride hydrochloride salt	533.665910826	528.851100098	551.533371135	507.390339659	575.863298446	613.427250454	554.149450937	648.228420906	745.739945939	673.978580194	661.174246284	620.416195236	551.78855	650.61447
L-Glutamic-acid	L-Glutamic acid	115360.1123026	121171.45120016	131150.185917356	119448.14246145	132499.519996537	154363.531295836	120166.57360411	132499.519996537	150624.701952109	145392.088597681	127969.208958275	126248.962931971	128998.82386	133816.84267
Diphenylamine	Diphenylamine	0	0	0	24.418160096	15.186483446	0	0	105.999615997	0	0	0	0	6.60077	17.66660
2-Phenylacetamide	2-Phenylacetamide	1.263945578	1.947802767	4.004764606	1.564453547	1.58999424	1.637595723	1.201665736	2.160761403	2.717151486	4.349441294	3.57561025	2.840920155	2.00143	2.80759
Phenylethylamine	Phenylethylamine	1.053287982	1.347607728	2.283418416	1.775866189	1.905954634	2.335587343	1.936497301	1.161918868	1.413214115	1.798919062	1.27969209	0.81405739	1.78362	1.40072
Dehydrolithocholic-acid	Dehydrolithocholic acid	0	0	8.981445768	0	0	0	0	0	0	0	0	0	1.49691	0.00000
Cholic-acid	Cholic acid	1.203757694	0.03204815	2.178029873	0	0.165114786	0	4.175572306	8.969198277	6.556604673	6.690500348	5.545332388	3.6562515	0.59649	5.93224
3beta-Cholic-Acid	3beta-Cholic Acid	3.440740741	4.359907356	4.543417155	4.999908972	3.964793329	4.228218466	4.867178485	3.230949834	5.079891909	3.659444942	4.667112327	5.019383592	4.25616	4.42066
7,12-diketolithocholic-acid	7,12-diketolithocholic acid	0	0	0	74.100130854	41.584464737	0	0	0	0	0	0	0	19.28077	0.00000
Glycolithocholic-acid	Glycolithocholic acid	0.323008314	0.392957884	0.364175963	0.357287364	0.409729285	0.397318307	0.473750233	0.590132478	0.719159116	0.470676083	0.338742024	0.378364702	0.37408	0.49514
Glycochenodeoxycholic-acid	Glycochenodeoxycholic acid	1.07335061	1.223038947	1.084331001	1.06763384	1.488071532	1.409406155	1.547468826	1.640955594	1.639151168	1.392314069	1.115339478	1.286694779	1.22431	1.43699
Glycodeoxycholic-acid	Glycodeoxycholic acid	0	0.395222771	0	0	0	0.456379136	0.469427694	0.44642146	0.609882372	0	0	0	0.14193	0.25429
Glycolithocholic-acid-3-sulfate	Glycolithocholic acid-3-sulfate	3611.273080777	4280.636313426	4988.391000071	5010.479604135	3801.716996824	5463.126716296	4262.023078189	5177.673550634	3337.370847174	3807.301303109	2810.304196731	2955.576125148	4525.93729	3725.04152
Taurolithocholic-acid	Taurolithocholic acid	29.291437211	21.856158955	30.562677254	112.048700008	44.438300553	146.309781837	25.762330168	24.971063384	18.606580829	16.633840645	0	23.950358256	64.08451	18.32070
Taurodehydrocholic-acid	Taurodehydrocholic acid	7.97489472	7.655317852	8.958026092	8.488217557	7.073435914	11.31551799	16.598548296	15.288406153	11.267318391	9.881733479	8.794746616	9.503705989	8.57757	11.88908
Dodecanoylcarnitine	Dodecanoylcarnitine	0	0	0	0	0	0	0	0	0	0	0	0	0.00000	0.00000
L-palmitoylcarnitine	L-palmitoylcarnitine	6.620667315	6.001950387	7.646524233	10.570632076	9.376889107	10.443028465	3.907574911	2.711144025	3.470274996	3.104983587	5.156406361	4.369666426	8.44328	3.78668
DL-carnitine	DL-carnitine	276.864269526	209.502041795	233.025776764	300.205950965	300.671987684	311.411645745	143.508282146	83.984311136	115.18359561	139.231406877	164.352611505	138.861119673	271.94695	130.85355
Isobutyryl-L-carnitine	Isobutyryl-L-carnitine	0.673101177	1.089410617	1.241242831	1.405894066	1.263841575	0.785240572	0.597374837	0.739958858	0.36327134	0.53597931	0.42530943	0.238229627	1.07646	0.48335
Myristoyl-L-carnitine	Myristoyl-L-carnitine	0.515609545	0.41447431	0.470735489	0.793854469	0.912208234	0.821482445	0.356177182	0.443363778	0.497652202	0.38073013	0.514386036	0.375816792	0.65473	0.42802
Stearoyl-carnitine	Stearoyl-carnitine	2.357358817	1.959127202	1.815024894	3.00205951	3.078065772	2.912772721	1.279471431	0.782766395	1.3999237	1.053476574	1.078956076	1.104519181	2.52073	1.11652
2-Methylbutyroylcarnitine	2-Methylbutyroylcarnitine	16.752294569	13.815810324	17.213461902	26.532286511	28.334512738	18.657852913	11.065698864	7.827663951	7.693673502	13.060645247	14.176980992	10.191641811	20.21770	10.66938
Octanoyl-carnitine	Octanoyl-carnitine	0	0	0	0.040591227	0	0	0	0	0	0	0	0	0.00677	0.00000
Isovaleryl-carnitine	Isovaleryl-carnitine	3.159863946	2.967001889	4.03989412	4.883632019	4.963635864	4.187949719	2.507072399	1.45749472	2.141233508	2.119274512	2.609568183	2.038328362	4.03366	2.14550
Acetyl-carnitine	Acetyl-carnitine	99.20969658	122.303894669	122.953299298	119.448142461	134.53797415	121.880075145	80.572119855	85.309306336	63.350977586	74.421035181	69.630304874	62.933388182	120.05551	72.70286
3-Phosphoglyceric-acid	3-Phosphoglyceric acid	29.692689775	83.461083677	0	0	0	0	94.231341891	114.153432612	59.806866952	67.028217116	105.13548736	193.641194406	18.85896	105.66609
Acetamide	Acetamide	8115.333117635	7768.56219844	8208.596457863	7684.849519423	6675.937353672	10953.099264122	7979.406290402	6686.129624441	11400.222539905	9043.880765313	8355.636584923	8395.364941692	8234.39632	8643.44012
Choline	Choline	1233.851635932	1324.958858918	1405.1805634	1617.306707664	1651.147864572	2053.706112023	1409.147589746	1488.071532269	1683.452551229	1453.920885977	1530.612107148	1516.006719365	1547.69196	1513.53523
Niacinamide	Niacinamide	1223.820321819	1211.714512002	1264.66250706	1543.31228313	1926.339175334	1865.785291315	1953.787455722	1681.724676879	1772.055317084	2033.024967679	1919.538134374	1732.579107845	1505.93902	1848.78494
Dethiobiotin	Dethiobiotin	0	0	0	0	0	0	0	0	0	0	0	0	0.00000	0.00000
Riboflavin-sodium-phosphate	Riboflavin sodium phosphate	0	18.572072894	17.447658662	16.70159868	32.717189168	0	49.882095662	67.880523321	38.099189317	0	29.85948209	28.663992593	14.23975	35.73088
Thiamine-pyrophosphate	Thiamine pyrophosphate	598.869452562	629.638568853	517.574840852	902.73197931	1406.533366117	959.738477187	2705.909175402	3414.410707603	1246.345573015	733.121124709	751.505452608	638.251568405	835.84778	1581.59060
Nadide	Nadide	25780.477271103	20723.715485635	11944.034788902	12367.639529194	25582.599630101	8094.018206208	39853.806065824	32717.189168376	26285.487203407	27106.999569059	17564.401229567	35033.768724815	17415.41415	29760.27533
Pantothenol	Pantothenol	0	0	0	0	6.421130584	0	0	0	0	0	0	8.662895539	1.07019	1.44382
Triphosphopyridine-nucleotide	Triphosphopyridine nucleotide	636.988446193	1596.745291516	403.989411978	781.169710434	1012.092487358	595.97745996	1383.212358033	1141.534326124	1147.405817812	742.978215461	1097.775076848	495.568583053	837.82713	1001.41240
Vitamin-B9	Vitamin B9	23473.275025051	31142.19540191	44263.187747108	47462.138022293	45253.682214202	48188.267595831	42274.427692381	56363.257352373	46811.794626293	58156.835439072	35003.342450352	28791.388115666	39963.79100	44566.84095
Flavin-mononucleotide	Flavin mononucleotide	0	0	0	0	28.436435445	34.2284352	31.468081145	38.322938091	41.052614846	31.04983587	31.866842231	31.976276182	10.44415	34.28943
Biotin	Biotin	330.030234327	152.879868337	254.103485215	522.189224566	272.133629531	806.717237468	293.932626082	352.652568606	262.854872034	114.219039093	223.318815633	366.899105191	389.67561	268.97950
Trigonelline	Trigonelline	0.393227513	0	0	0	0	0	0	0	0	0	0	0	0.06554	0.00000
vitamin-B1	vitamin B1	158.49476299	160.806972621	188.528392256	181.814871711	187.537782149	272.485190027	255.029778512	353.671795683	200.832935936	198.373951392	149.297410451	154.148582389	191.61133	218.55908
NADH	NADH	0	0	0	0	0	0	4780.727712451	4708.829095262	0	0	0	0	0.00000	1581.59280
D-Glucuronolactone	D-Glucuronolactone	55.573480188	0	0	0	0	0	0	0	93.771260529	0	0	0	9.26225	15.62854
Apigenic-acid	Apigenic acid	1404.383975858	2389.455719928	2517.615176092	2177.550207704	2874.220356848	2845.658142149	1729.015447541	2028.261883024	3174.932443108	2747.664047227	2622.114183557	2586.129109505	2368.14726	2481.35285
Octadecanedioate-(C18)	Octadecanedioate (C18)	42.733398123	124.568781608	112.648641833	62.261022929	119.249567997	78.121369751	69.765773308	113.134205536	249.564457156	91.17808946	114.544988019	65.863485203	89.93046	117.34183
12-Hydroxyoleic-acid	12-Hydroxyoleic acid	30.495194904	38.842810992	0	0	0	0	0	0	0	28.092708644	0	40.002194108	11.55633	11.34915
1-monopalmitoylglycerol	1-monopalmitoylglycerol	569778.641633711	851597.4888086	1016413.940859509	567642.942493795	676766.779059235	1276519.289237743	837707.98433369	1396341.09534812	1269972.977243275	653032.262345514	765306.053573995	800043.882152145	826453.18035	953734.04250
Hexadecanedioic-acid	Hexadecanedioic acid	0	0	0	0	0	0	0	0	0	0	5.28186637	5.299653742	0.00000	1.76359
2-Hydroxyhexadecanoic-acid	2-Hydroxyhexadecanoic acid	285.892452228	305.759736673	248.248566201	319.233088702	158.999423996	467.117468617	365.686767155	362.844839375	397.23573358	231.641632681	276.012019322	273.900373667	297.54179	317.88689
Arachidonoyl-ethanolamide	Arachidonoyl ethanolamide	1.825699169	0	0	3.181760255	2.51749088	6.75172663	3.198678578	2.802874461	0	0	2.308464162	0	2.37945	1.38500
Oleoylethanolamide	Oleoylethanolamide	6.670823885	7.066447248	10.269527951	8.921613472	5.656710277	11.50343881	6.406002233	5.942093858	9.0817835	6.000503996	6.235362436	6.713744043	8.34809	6.72992
Lumichrome	Lumichrome	15.749163158	13.476077283	24.122266338	21.352676794	21.60761403	22.013581854	44.089893912	59.930552122	20.821649976	18.482045161	19.697221379	21.657238848	19.72023	30.77977
Thiamine-Monophosphate	Thiamine Monophosphate	0	0	0	0	27.926821907	32.483456151	23.082356225	24.155681722	41.495628675	0	0	0	10.06838	14.78894
Caffeione	Caffeione	0	0	0	0	0	0	0	0	0	0	0	0	0.00000	0.00000
Pyromucic-acid	Pyromucic acid	0	0	0	0	0	0	0	0	0	0	0	0	0.00000	0.00000
7a,27-Dihydroxycholesterol	7a,27-Dihydroxycholesterol	0	0	0	0	0	0	0	0	0	0	0	0	0.00000	0.00000
24-Hydroxycholesterol	24-Hydroxycholesterol	0	163.071859559	0	0	177.34551138	0	0	0	289.43570179	0	0	0	56.73623	48.23928
rac-Normetanephrine-Hydrochloride	rac Normetanephrine Hydrochloride	18858.870532947	21176.692873299	23068.380915821	21669.795756281	21709.536737894	28456.581421493	21612.693094264	20486.464245618	20969.321252156	22671.308730486	17438.941220784	19491.514963261	22489.97637	20445.04058
L-Thyronine	L-Thyronine	0	0	0	0	0.372017883	0	0.510059557	0.616632382	0	0	0	0.410213583	0.06200	0.25615
Epinephrine	Epinephrine	349.089731142	357.852136255	341.927270427	117.334016046	135.557201227	155.705822872	115.844034985	0	212.64663805	285.855631819	347.524224328	183.449552595	242.91103	190.88668
4-Methoxy-Estrone	4-Methoxy Estrone	178.557391216	216.29670261	227.17085775	211.412641525	225.249183994	276.512064756	139.185743527	91.730436921	239.227467806	157.713452038	240.883216863	253.517090045	222.53314	187.04290
17a-Estradiol	17a-Estradiol	0	2.638593283	0	0	0	2.469816501	4.089121533	5.473249403	0	0	0	0	0.85140	1.59373
Indole-3-Carboxaldehyde	Indole-3-Carboxaldehyde	1.936043624	2.230913634	2.388806958	2.684940547	1.967108258	2.174512354	1.81546622	2.109800049	2.096932125	2.230166783	2.471562173	2.496952244	2.23039	2.20348
Indolelactic-acid	Indolelactic acid	0	0	0	7.917403425	6.553630104	7.369180755	4.676986786	0	0	0	0	0	3.64004	0.77950
Indole-3-glyoxylic-acid	Indole-3-glyoxylic acid	1.815667855	2.344157981	5.690981282	3.953416397	3.210565292	5.234937148	5.921877908	7.532088098	4.312001272	7.62692397	8.355636585	4.891988069	3.70829	6.44009
beta-indole-3-acetic-acid	beta-indole-3-acetic acid	3.400615484	1.438203206	1.990672465	1.733583661	1.732686031	2.563776911	1.132505118	1.72249376	1.831123828	1.490884976	1.668618117	2.076547019	2.14326	1.65370
Choline-alfoscerate	Choline alfoscerate	337.052154206	345.395258094	337.243335216	1342.470273682	1681.724676879	889.93931521	1521.533593836	1549.225156883	220.030201871	335.141085581	274.757419234	245.873358687	822.30417	691.09347
1-Palmitoyl-sn-glycero-3-phosphocholine	1-Palmitoyl-sn-glycero-3-phosphocholine	70.921390781	89.576278411	110.072477466	315.004835872	114.153432612	308.727062592	59.564582168	76.034339936	53.013988236	60.744321762	40.899962863	53.888306075	168.07591	57.35758
1-Stearoyl-sn-glycero-3-phosphocholine	1-Stearoyl-sn-glycero-3-phosphocholine	227.710830371	237.813128524	374.714816907	1109.916368005	528.978852909	1328.868660721	228.230039075	255.825996301	100.711810521	170.034815479	131.733009222	145.230895805	634.66711	171.96109
1-Myristoyl-sn-glycero-3-phosphocholine	1-Myristoyl-sn-glycero-3-phosphocholine	206.645070733	269.52154566	540.994516909	459.822495316	280.287446147	665.776621937	178.953098821	170.210921842	143.241138131	256.284359562	173.13481212	159.244403295	403.84128	180.17812
Palmitoyl-ethanolamide	Palmitoyl ethanolamide	4.614404492	4.77891144	6.335022373	6.36352051	4.596714117	8.268516111	5.740331286	5.187865821	6.556604673	4.928545376	5.056038354	5.083081353	5.82618	5.42541
1-hexadecanoyl-sn-glycero-3-phosphoethanolamine	1-hexadecanoyl-sn-glycero-3-phosphoethanolamine	112.350718069	170.998963843	139.347072537	742.058371752	214.037686148	723.495159726	95.960357339	116.191886766	107.061675407	97.461984814	60.095344207	107.904007672	350.38133	97.44588
Phosphorylethanolamine	Phosphorylethanolamine	2347.327502505	1358.932162992	1592.537971854	1723.013028426	4535.560492189	2228.204016966	5792.201749263	5075.750842944	3544.110634167	3363.732219251	3525.426246792	2751.743288931	2297.59586	4008.82750
Isocytosine	Isocytosine	2.166763848	1.370256598	1.217823155	2.44181601	2.232107298	2.013437365	2.230429927	2.334030006	1.241915435	1.54017043	0	1.872714183	1.90703	1.53654
N6-threonylcarbamoyladenosine	N6-threonylcarbamoyladenosine	60.087571538	40.76796489	51.640385705	73.677305571	88.774678398	67.517266297	205.752838257	167.153240611	99.678111586	68.629994363	62.353624365	64.716925499	63.74420	111.38079
N6,N6-dimethyladenosine	N6,N6-dimethyladenosine	7.573642156	8.833059059	8.337404676	10.116094897	9.081313255	12.134315851	9.163781872	7.134589538	15.505484024	9.647627574	10.952658767	14.52308958	9.34597	11.15454
5'-Deoxy-5'-methylthioadensine	5'-Deoxy-5'-methylthioadensine	864.699276564	955.782287971	1334.92153523	1236.763952919	1029.419347665	1489.943649899	661.348408684	891.823692284	953.956445697	1156.976027061	1028.772072018	924.891494335	1151.92168	936.29469
5-methoxycarbonylmethyluridine	5-methoxycarbonylmethyluridine	1.554853688	0	2.31854793	0	0	0	5.636590359	4.382676431	0	1.89748997	2.634660184	0	0.64557	2.42524
2'-O-methyluridine	2'-O-methyluridine	85.667422527	87.084902778	66.27768324	106.76338397	87.653528613	142.282907107	133.998697184	164.09555938	134.380861546	48.66938559	100.869847061	125.102403228	95.95497	117.85279
Xanthosine	Xanthosine	2889.018464622	0	0	10560.061444158	8541.122904392	9610.807687636	6345.486692476	5320.365341399	2761.452869122	0	4152.726290705	4891.988069211	5266.83508	3912.00321
5-methylcytidine	5-methylcytidine	7.874581579	2.355482416	2.681552908	4.957626444	1.875377821	2.7248519	2.507072399	1.72249376	3.086329677	2.033024968	2.032452142	0.996232987	3.74491	2.06293
5-methoxycarbonylmethyl-2-thiouridine	5-methoxycarbonylmethyl-2-thiouridine	184.576179684	70.664472476	108.667296903	171.244239635	114.153432612	159.732697602	99.418388234	92.341973167	0	77.871016944	80.921705665	93.126127047	134.83972	73.94654
7-methylguanosine	7-methylguanosine	1.97616888	1.721314073	1.48714943	1.786436821	1.620571052	0.174497905	2.463847013	0.641093831	1.451608647	1.232136344	1.781532125	0.92616545	1.46102	1.41606
5-hydroxymethylcytidine	5-hydroxymethylcytidine	3.149832632	1.528798683	0	1.289617113	1.742878301	1.332895535	6.630774241	8.592084258	0	1.343028615	1.019989871	2.458733587	1.50734	3.34077
1-methyladenosine	1-methyladenosine	0.364136702	0	0	0.337203163	0.818439343	0.053691663	1.590694212	0.701228229	0	0	0	0	0.26225	0.38199
1-methylpseudouridine	1-methylpseudouridine	0	0	0	0	0	0	0	3.822101538	0	1.343028615	0	0	0.00000	0.86086
2-thiocytidine	2-thiocytidine	76.839866108	89.349789717	51.171992184	132.132900953	133.518747073	56.107787897	233.417085418	163.076332303	97.167699887	110.276202792	164.352611505	111.216291261	89.85351	146.58437
2'-O-methylguanosine	2'-O-methylguanosine	26.282042977	27.744864994	30.328480493	58.349889061	52.388271752	58.255454419	67.345151682	67.778600614	38.542203147	32.898040386	30.737702152	39.747403062	42.22483	46.17485
2'-O-methylcytidine	2'-O-methylcytidine	15.448223734	2.344157981	0	7.896262161	3.883255163	5.127553822	11.325051181	4.800559532	0	0	0	0	5.78324	2.68760
N2-methylguanosine	N2-methylguanosine	8.576773567	5.832083866	3.98134493	8.699630199	7.9499712	11.234980495	7.953471059	6.767667791	5.759179781	3.918193574	5.369688376	6.930316431	7.71246	6.11642
Deoxyuridine	Deoxyuridine	1725.386027482	2366.806850545	1604.247809882	2166.979575628	4454.022326037	1825.51654402	3440.740740607	4290.945993734	2613.781592698	2267.130873049	3939.444275774	2688.045527613	2357.15986	3206.68150
Guanine	Guanine	594.856926917	514.129334999	535.139597895	643.751493443	830.670067671	672.488079819	1383.212358033	1345.379741503	1078.000317893	747.906760837	705.085249358	811.509479189	631.83925	1011.84898
Thymine	Thymine	0	0	0	0	0	0	102.876419129	69.613209352	0	0	0	0	0.00000	28.74827
Hypoxanthine	Hypoxanthine	26883.921823562	22875.35807704	22131.593873554	33720.316323188	39546.010583582	29798.872997979	44608.598546562	45049.836798823	40018.915910806	36224.808515015	29859.482090264	37072.097086986	29159.34561	38805.62316
Cytidine	Cytidine	112.350718069	71.796915945	72.366799015	162.787733974	200.787734149	276.512064756	212.668900048	210.980004918	169.821967887	109.044066448	118.810628317	146.504851031	149.43366	161.30507
5-Methyluridine	5-Methyluridine	39.222438183	17.213140731	22.717085775	55.812937363	45.661373045	79.597890486	63.62776847	86.328533413	22.003020187	11.10154846	30.737702152	41.530940379	43.37081	42.55492
Pseudouridine	Pseudouridine	1615.041572236	997.68269633	721.326022545	2092.985151094	3078.065772227	2107.397775082	5999.683602968	6981.705476741	6748.57733256	3339.08949237	3111.408217809	4815.550755629	1768.74983	5166.00248
N6,N6,2'-O-trimethyladenosine	N6,N6,2'-O-trimethyladenosine	0	0	0	0	0	0	0	0	0	0	0	0	0.00000	0.00000
Inosine	Inosine	910.843321485	1081.483513048	1182.693640862	961.927518937	532.03653414	895.308481516	350.125628127	423.998463989	406.096010165	508.872310092	740.214051817	541.430971202	927.38217	495.12291
2'-deoxycytidine	2'-deoxycytidine	38.921498759	35.558724932	42.623810423	46.933606418	51.16519926	63.758849883	47.375023263	49.738281353	85.05865522	70.601412514	63.357304435	66.245671771	46.49361	63.72939
2'-deoxyguanosine	2'-deoxyguanosine	12438.829500454	9070.872187975	10492.014873388	11310.576321571	11007.652430482	13355.801186031	12448.911222296	9213.812775144	13039.373708207	7577.638515896	8932.752625323	12280.928382081	11279.29108	10582.23620
IMP	IMP	133.416477706	150.614981398	155.740845777	141.646469822	139.634109535	178.524779673	118.437558157	138.614882458	194.926084879	163.874133758	166.861811681	169.436045105	149.92961	158.69175
UMP	UMP	127.397689239	142.687877114	146.372975354	136.361153783	133.518747073	169.128738637	118.437558157	139.634109535	0	0	0	160.518358521	142.57786	69.76500
dTMP	dTMP	0	0	0	1.818148717	0	0	5.593364973	8.714391507	5.4490701	4.953188103	0	2.509691796	0.30302	4.53662
N6-methyladenosine	N6-methyladenosine	0.033805529	0	0	0.225154463	0.775631806	0	1.31405174	0.573824844	0	0	0	0	0.17243	0.31465
N,N-Dimethylguanosine	N,N-Dimethylguanosine	6.04888241	3.805010056	4.33264007	9.037890425	7.9499712	9.100736889	14.17792667	13.249952	4.976522015	4.26319175	5.106222357	7.044972402	6.71252	8.13646
Uridine	Uridine	364.136702312	146.085207522	288.062015497	562.357626456	258.883677532	809.401820621	316.4098269	347.556433222	265.808297563	115.697602706	237.119416599	291.735746836	404.82117	262.38789
6-Dimethylaminopurine	6-Dimethylaminopurine	0.300939423	0.318216615	0.470735489	0.665949821	1.141534326	0.594635168	2.394686395	3.261526646	1.476712764	1.164368845	0.928404065	0.786030375	0.58200	1.66862
AMP	AMP	49.755318002	54.923508254	56.090124156	55.284405759	54.222880491	64.564224829	51.438209564	59.930552122	71.177555236	62.09967174	61.726324321	62.423806091	55.80674	61.46602
dCMP	dCMP	0	32.614371912	33.724333522	31.077658304	31.086425845	38.79222656	28.615205657	31.188348553	44.153711651	37.087303956	40.021742802	40.511776198	27.88250	36.92968
5'-Cytidylic-acid	5'-Cytidylic acid	122.382032182	133.628329361	138.176088734	132.132900953	131.48029292	163.759572331	121.895589052	144.730244919	181.635670001	149.08849763	151.806610627	152.874627163	136.92654	150.33854
N2,N2,7-trimethylguanosine	N2,N2,7-trimethylguanosine	0.833602203	0.962576949	1.166299868	1.194481425	0.37303711	1.338264702	0.40631863	0.064822842	0	0	0.164352612	0.175805821	0.97804	0.13522
1-Methyladenine	1-Methyladenine	1.625072886	0	0	2.822358764	7.613626264	3.07384771	17.117252931	20.996077784	4.120028612	3.376053583	3.85162227	0.831892763	2.52248	8.38215
S-adenosyl-L-methioninate	S-adenosyl-L-methioninate	47.84936832	48.581824827	32.553349719	72.937361326	79.39778929	64.295766514	85.932067743	96.62272689	77.675091399	63.20859445	71.888585032	60.89505982	57.60258	76.03702
Adenine	Adenine	11.53601123	10.441128786	14.051805634	8.424793765	12.026879507	11.637667968	20.229480736	19.365314461	37.213161659	29.94091316	28.730342011	25.096917959	11.35305	26.76269
Thymidine	Thymidine	0	0	0	406.969334935	240.537590148	0	873.152801008	614.593927369	469.594659027	482.997446867	1030.026672105	501.938359185	107.91782	662.05064
N6,2'-O-dimethyladenosine	N6,2'-O-dimethyladenosine	0	0	0	0	0	0	0	0	0	0	0	0	0.00000	0.00000
Cyclic-AMP	Cyclic-AMP	0	0	0.886434739	0	0.785824076	1.273834706	0.839437	0	0	1.367671342	0	0	0.49102	0.36785
Guanosine	Guanosine	10833.819242331	11437.67903852	13115.018591736	9598.133925221	6777.860061361	11047.059674476	4348.473850566	5136.904467558	6305.563503289	5581.577638538	7289.22651027	6790.181356482	10468.26176	5908.65455
Uracil	Uracil	816.54896882	634.16834273	819.688661983	751.57194062	433.171507681	481.882675958	530.807742395	602.363202446	655.660467321	385.658675687	599.698841981	575.827762313	656.17202	558.33612
Adenosine	Adenosine	295.923766341	211.766928733	262.300371835	239.953348131	268.056721224	273.827481603	357.906197641	374.056337221	606.928946101	517.4972645	721.3950505	538.883060749	258.63810	519.44448
3-methyluridine	3-methyluridine	0	0	0	0	0	0	74.001861155	0	0	0	0	0	0.00000	12.33364
dUMP	dUMP	120.375769359	138.158103238	141.689040143	126.847584915	122.307249228	159.732697602	110.656988643	130.461065843	180.158957237	151.552770318	151.806610627	155.422537616	134.85174	146.67649
Cyclamic-acid	Cyclamic acid	0	0.176661181	0	0	0.188557009	0.265773732	0.363957752	0.173268603	0.273191861	0.269837859	0	0	0.10517	0.18004
L-Leucic-acid	L-Leucic acid	59.686318974	86.178948003	72.366799015	126.847584915	131.48029292	46.711746862	135.727712632	167.153240611	41.495628675	36.471235784	43.785543065	68.15660461	87.21195	82.13166
2-Hydroxydecanoic-acid	2-Hydroxydecanoic acid	4.273339812	5.005400134	1.440310077	0.719860044	0.880612194	0.214766652	2.688619021	1.294418388	4.459672548	0.728192579	1.781532125	3.834605231	2.08905	2.46451
Urocanic-acid	Urocanic acid	296.926897753	309.157067081	283.378080286	355.173237761	444.383005527	312.753937321	542.046342804	442.344551373	428.246701629	378.265857623	449.146831442	424.227090377	333.62870	444.04623
Potassium-Phenyl-Sulfate	Potassium Phenyl Sulfate	125.391426416	140.422990176	142.860023946	134.247027368	126.384157535	169.128738637	107.198957748	0	174.25210618	0	155.57041089	149.052761484	139.73906	97.67904
Acetoacetic-acid-sodium-salt	Acetoacetic acid sodium salt	20.764820214	24.913756322	20.023823028	87.947658874	43.826764307	102.148388971	40.026707611	18.855700923	14.708059132	13.307072516	22.959181607	27.390037367	49.93754	22.87446
2,4-Hexadienoic-acid	2,4-Hexadienoic acid	50.658136272	56.282440417	57.144009578	51.901803494	58.911325045	74.362953337	38.989298342	51.980580922	79.594817992	70.354985245	58.71528411	65.226507589	58.21011	60.81025
3-phenyllactic-acid	3-phenyllactic acid	6.309696577	8.799085755	2.189739711	14.481765944	11.00765243	9.973226413	6.388712079	4.341907348	4.902686377	3.326768129	6.649380465	11.134368678	8.79353	6.12397
Ethylmalonic-acid	Ethylmalonic acid	0	6024.599255933	0	0	0	0	0	0	0	0	0	0	1004.09988	0.00000
Suberic-acid	Suberic acid	12.739768924	15.287986834	8.513052247	12.896171133	20.078773415	14.228290711	22.217848501	15.390328861	30.715625496	8.070493054	15.306121071	27.135246321	13.95734	19.80594
Creatinine	Creatinine	0	3.193490583	0	3.879421972	0	0	0	0	0	0	0	3.987479858	1.17882	0.66458
3-Phenylpyruvic-Acid	3-Phenylpyruvic Acid	0	0	0	0.380542755	0	0	0	0	0	0	0	0	0.06342	0.00000
alpha-Aminoadipic-acid	alpha-Aminoadipic acid	240.751538718	298.965075858	364.175962681	246.295727376	223.21072984	259.062274262	387.299460249	569.747935985	454.827531385	449.729765578	319.923022396	250.969179592	272.07688	405.41615
4-Aminobutyric-Acid	4-Aminobutyric Acid	17053.233992558	11664.167732352	12529.526690319	10211.230585643	14065.333661171	13691.374080152	19019.169922953	22422.995691722	13113.209346419	19221.326967151	17438.941220784	12586.677636406	13202.47779	17300.38680
Argininosuccinic-acid	Argininosuccinic acid	21.968577908	9.218089839	7.705073423	17.335836605	21.199923199	18.657852913	13.399869718	9.835541292	18.015895724	10.411552107	15.807961107	19.364119441	16.01423	14.47249
Citric-acid	Citric acid	0	0.758737124	0	7.853979633	44.438300553	35.033810146	177.224083373	160.018651073	41.052614846	9.117808946	36.634322565	6.815660461	14.68080	71.81052
Hydroxyphenyllactic-acid	Hydroxyphenyllactic acid	43.836842675	54.69701956	46.136761832	94.712863403	83.882388429	74.497182495	44.435697002	44.030609722	43.267683992	38.689081203	43.911003074	73.125029993	66.29384	47.90985
Glutaric-acid	Glutaric acid	0	0	31031.070775089	0	0	32080.768678004	0	28742.20356848	37951.518040875	0	0	0	10518.63991	11115.62027
Fumaric-acid	Fumaric acid	58181.621856963	56961.906498767	56090.124155726	28223.587643546	46578.677414167	34362.66435803	52907.872694759	55955.566521614	41790.971227889	36471.235783825	56958.84398731	47136.343375206	46733.09699	48536.80560
4-Acetamidobutyric-Acid	4-Acetamidobutyric Acid	3.952337761	0	0	0	0	0	14.955983621	19.467237169	0	0	0	0	0.65872	5.73720
Stachydrine-hydrochloride	Stachydrine hydrochloride	0	0	0	0	0	6.281924578	0	1.426917908	0	0	0	0	1.04699	0.23782
Allantoin	Allantoin	0	0	0	0	0	0	0	0	0	0	0	0	0.00000	0.00000
N-formylkynurenine	N-formylkynurenine	35310.225678709	50959.956112217	25527.446901771	26320.873869824	33838.338952962	20671.290277877	30603.573421478	20792.232368687	60988.237162962	40290.858450374	92965.866507923	105993.074832896	32104.68863	58605.64046
Creatine	Creatine	1404.383975858	959.179618379	1217.823154947	1173.340160462	1335.187470734	1238.935125096	1020.119114049	988.65026459	914.085201062	1099.065618891	1110.321077726	938.905001825	1221.47492	1011.85771
Guanidinoacetic-acid	Guanidinoacetic acid	0.452412267	0	0	1.088775104	0	0	0	0	2.968192656	0	0	0	0.25686	0.49470
Levulinic-acid	Levulinic acid	0	0	6569.219133896	0	0	0	0	0	0	0	0	0	1094.86986	0.00000
Sebacic-acid	Sebacic acid	339.058417029	352.189918909	317.336610568	336.146100024	414.825420297	469.80205177	349.261120403	336.344935376	506.512478133	410.301402568	412.763428895	408.939627661	371.55975	404.02050
Alpha-Ketoglutaric-Acid	Alpha-Ketoglutaric Acid	52463.7728124	30009.75193275	28103.611268005	70294.70330696	27519.131076204	55302.412951204	3172.743346238	0	0	0	0	0	43948.89722	528.79056
3-hydroxyisovaleric-acid	3-hydroxyisovaleric acid	0	0	0	0	0	0	0	0	0	0	0	0	0.00000	0.00000
Betaine-aldehyde-chloride	Betaine aldehyde chloride	36.213043949	39.975254461	34.075628662	146.93178586	70.12282289	165.101863908	65.789037779	33.53257083	28.648227626	24.519513247	40.774502854	51.72258219	82.07007	40.83107
Ribose-5-phosphate-Barium-Salt-Hydrate	Ribose-5-phosphate Barium Salt Hydrate	229.717093194	331.805936464	222.486922538	292.806508512	315.960393838	310.069354168	144.37278987	173.268603072	168.345255123	225.480950961	193.208413525	0	283.80770	150.77934
1-octadecylglycero-3-phosphocholine	1-octadecylglycero-3-phosphocholine	5.005625743	6.998500639	10.351496817	25.792342266	10.396116184	35.570726777	4.408989391	7.205935434	4.341535527	5.606220365	3.826530268	4.204052247	15.68580	4.93221
Betaine	Betaine	86.77086708	32.274638871	0	731.487739675	720.593543366	922.154313046	432.253861885	73.69011766	0	0	0	210.202612349	415.54685	119.35777
12,13-DiHOME	12,13-DiHOME	0	0	0	0	0	0	0	0	0	0	0	0	0.00000	0.00000
3-(2-Hydroxyphenyl)propanoic-acid	3-(2-Hydroxyphenyl)propanoic acid	2277.108303712	1959.127201647	3044.557887367	3604.585537996	2670.374941469	3382.574772744	1729.015447541	1742.878301493	3632.713400021	3314.446765489	2672.29818707	2560.650004977	2823.05477	2608.66702
4-hydroxybenzoic-acid	4-hydroxybenzoic acid	7.523485585	5.481026391	8.513052247	8.255663652	6.879782769	7.328912008	8.117727526	7.083628184	8.52063265	8.304598959	8.681832608	8.10235524	7.33032	8.13513
2-aminobenzoic-acid	2-aminobenzoic acid	0	0.753074907	0	0.739944245	0	0.934234937	0	0	0	0	0	0	0.40454	0.00000
3-Methoxytyramine	3-Methoxytyramine	0	0	0	0	0	0	0	0	0	0	0	0	0.00000	0.00000
D-Glucose-6-phosphate	D-Glucose 6-phosphate	3270.208400926	2061.047113872	1896.99376059	4957.626443754	4606.906387572	3838.953908749	3639.577517074	3098.450313765	2407.041805705	1343.028615012	885.747662005	1210.257465039	3438.62267	2097.35056
D-Erythrose-4-phosphate	D-Erythrose 4-phosphate	4684.623690897	4031.498750211	3805.697359209	6522.079991037	5524.210756779	6536.959977485	4754.792480738	4036.13922451	4090.494356935	3240.518584847	2321.010162479	2395.035825551	5184.17842	3472.99844
Xyluose-5-phosphate	Xyluose-5-phosphate	582.819349981	640.963003545	457.854666908	942.9003812	1182.3034092	1001.349516058	583.542713545	541.209577832	481.408361141	544.604264069	513.131435921	422.95313515	801.36505	514.47491
disodium-D-fructose-6-phosphate	disodium D-fructose-6-phosphate	1.765511284	2.02707381	0	1.839289981	2.028261883	2.308741512	1.590694212	1.834608738	2.658082976	0	2.107728148	0	1.66148	1.36519
Glycerol-3-phosphate	Glycerol 3-phosphate	417.302667112	361.249466662	366.517930287	1871.001877494	905.073644284	1597.326976018	557.607481832	572.805617216	409.049435693	468.211810738	452.910631705	383.460523133	919.74543	474.00758
Dihydroxyacetone-phosphate	Dihydroxyacetone phosphate	8205.614944654	13476.077283008	8021.23904941	17864.368208836	14574.947199619	18389.394597852	3345.644890992	3852.678350669	3588.412017094	8649.597135218	7326.864512905	5006.644039583	13421.94021	5294.97349
2-Phospho-D-glyceric-acid	2-Phospho-D-glyceric acid	0	0	0	0	23.136454646	0	21.09398846	22.728763815	0	0	0	0	3.85608	7.30379
Trimethylamine	Trimethylamine	2247.014361372	2344.157981162	2552.744690177	2885.782556812	2894.604898386	3651.033088041	2541.652707886	2711.144024545	2968.192656115	2538.200868739	2797.758195852	2764.482841195	2762.55626	2720.23855
Putrescine	Putrescine	0	0	0	38.582807078	30.271044184	44.295622024	23.255257769	0	0	0	0	0	18.85825	3.87588
Ethanolamine	Ethanolamine	1314.102148838	1460.852075217	1393.470725372	3128.907094565	2813.066732234	3476.535183098	2411.97654932	3139.219396841	2037.863614646	1503.206339739	1643.526115052	1834.495525954	2264.48899	2095.04792
1,5-Diaminopentane	1,5-Diaminopentane	0	2.955677455	0	17.335836605	18.855700923	8.322207774	14.783082076	13.65764283	0	0	0	0	7.91157	4.74012
Histamine	Histamine	0	0	0	0	0	0	0	0	0	0	0	0	0.00000	0.00000
Spermidine	Spermidine	3791.836734816	5084.67117653	4461.448288796	4725.072538077	4056.523766048	6684.612050898	4408.98939123	5463.057132165	5729.645525237	4719.082197704	5294.412370627	5248.695532591	4800.69409	5143.98036
Acetylcholine	Acetylcholine	18.55793111	21.742914608	20.375118169	23.466803209	24.665295261	24.027019219	14.264377442	12.944183877	12.788332538	17.373122451	14.929741045	11.98791868	22.13918	14.04795
2-Picolinic-Acid	2-Picolinic Acid	453.41539792	408.812092367	474.248440148	488.363201922	483.113634449	565.1047537	582.678205821	624.786198138	422.339850572	362.24808515	403.98122828	383.460523133	478.84292	463.24902
gamma-Glu-Met	gamma-Glu-Met	10131.627254402	6975.851770028	9344.450746612	14904.591227491	13963.410953481	15436.353129584	16684.999068772	11823.034091999	13349.483388697	7589.959879337	10852.290759697	11949.700023228	11792.71418	12041.57787
Glutathione-Oxidized	Glutathione Oxidized	142.444660408	152.879868337	50.001008381	169.13011322	175.307057226	102.282618128	63.022613063	28.028744615	72.358925448	158.945588382	84.434585911	111.216291261	132.00755	86.33446
Prolylhydroxyproline	Prolylhydroxyproline	45.843105498	38.163344911	32.436251338	38.265688116	71.549740798	37.584164142	82.214684531	85.411229044	60.102209504	58.156835439	55.202403864	50.448626964	43.97372	65.25600
Phe-Val	Phe Val	0.140438398	0.317084171	0.133492154	0.408026398	0.386287062	0.344968935	0.327648427	0.419921556	0.096872357	0.177427634	0.212027415	0.256065	0.28838	0.24833
Glycylphenylalanine	Glycylphenylalanine	15.04697117	30.12299628	18.150248944	18.921431416	17.021092184	17.047103021	14.523729759	9.835541292	7.989016055	11.224762094	21.328201493	29.937947819	19.38497	15.80653
Ala-Phe	Ala-Phe	2.728517439	4.97142683	2.66984307	3.66800933	2.935373981	3.664456004	3.146808115	2.711144025	2.126466381	2.575164959	5.056038354	5.478007473	3.43960	3.51560
Glycyl-L-Proline	Glycyl-L-Proline	126.394557827	225.356250363	129.979202115	194.499630203	272.133629531	224.162693273	147.830820765	109.057297228	86.683039261	86.126330449	123.452648642	193.641194406	195.42099	124.46522
gama-glutamylalanine	gama-glutamylalanine	473.478026146	518.659108875	503.523035218	564.471752871	578.920979677	555.708712665	566.25255907	543.248031986	596.591956751	486.693855899	503.094635218	617.868284783	532.46027	552.29155
N-Glycyl-L-Leucine	N-Glycyl-L-Leucine	19.059496815	32.840860606	22.365790634	25.263810662	36.692174768	22.953185958	23.428159314	24.869140676	20.526307423	23.040949634	25.844761809	33.250231408	26.52922	25.15993
Gly-Trp	Gly-Trp	3.942306447	11.890656426	5.445074683	12.050520567	8.795929674	11.31551799	5.057370184	3.832293809	2.170767763	1.93445406	4.027266282	6.47169255	8.90667	3.91564
Phenaceturic-acid	Phenaceturic acid	1915.980995634	2321.509111779	3723.728493011	2135.267679399	2109.800049176	1785.247796726	2403.331472082	2486.914067627	3204.466698393	4029.085845037	4504.014315296	3605.29329059	2331.92235	3372.18428
L-2-PHENYLGLYCINE	L-2-PHENYLGLYCINE	39.021811901	36.804412748	50.469401902	35.728736418	38.526783507	47.785580123	38.297692163	41.176773907	37.656175488	49.162240128	42.656402986	38.983029927	41.38945	41.32205
Phe-Leu	Phe Leu	0	0	0	236.782158508	168.172467688	161.074989178	164.256467516	209.960777841	280.575425205	305.569813324	0	0	94.33827	160.06041
Leu-Val	Leu Val	0	2.434753459	1.264662507	1.691301132	2.405375901	1.798670712	1.512888517	0	1.22862502	1.181618754	1.656072116	1.566964928	1.59913	1.19103
D-Alanyl-D-Alanine	D-Alanyl-D-Alanine	38.11899363	52.432132622	29.625890212	60.99254708	41.278696614	53.691663059	32.937744276	20.792232369	21.560006358	25.258795053	37.888922652	38.346052313	46.02332	29.46396
Bradykinin	Bradykinin	0	0	0	0	0	0	0	0	773.79748846	0	0	0	0.00000	128.96625
H-Glu(Leu-OH)-OH	H-Glu(Leu-OH)-OH	314.983263157	366.911684008	448.486796485	548.615804757	0	0	644.058254209	528.978852909	571.487839759	454.658310954	488.039434164	501.938359185	279.83292	531.52684
L-alpha-Aspartyl-L-phenylalanine	L-alpha-Aspartyl-L-phenylalanine	8.125364432	5.956652648	7.236679902	8.319087444	9.366696837	7.154414103	6.224455611	7.888817575	0	5.889611725	6.787386475	7.044972402	7.69315	5.63921
Phe-Met	Phe Met	0	241.210458931	106.091132537	283.292939643	244.614498455	378.526224569	0	266.01826707	285.005563498	154.017043006	184.42621291	0	208.95588	148.24451
Phe-Asn	Phe Asn	0	0	0	66.172156797	0	0	0	51.674812799	0	0	50.936763566	0	11.02869	17.10193
Phenylacetylglutamine	Phenylacetylglutamine	0	0	0	0	0	0	0	0	0	0	0	0	0.00000	0.00000
gamma-Glu-Phe	gamma-Glu-Phe	5.637598532	5.922679344	6.70973719	9.92582352	7.888817575	9.973226413	9.0773311	8.530930634	8.07761882	0	0	9.057821659	7.67631	5.79062
Gly-Val	Gly-Val	0	0	0	0	0	0	0	0	0	0	0	0	0.00000	0.00000
H-Phe-Trp-OH	H-Phe-Trp-OH	0	0.071570427	0	0.037208625	0	0	0.043398288	0.041686387	0	0	0	0	0.01813	0.01418
Xylonate	Xylonate	939.934132413	804.034863104	754.113569025	784.340900057	758.304945211	916.78514674	641.464731038	704.285910135	1320.181211227	816.906396104	908.330463586	932.535225693	826.25226	887.28399
L-Gulonolactone	L-Gulonolactone	0	0	0	107.820447178	36.386406645	140.940615531	0	0	0	0	0	0	47.52458	0.00000
Pantothenic-acid	Pantothenic acid	32802.397150391	32614.371911819	39579.252535774	38688.513399018	34755.643322169	43221.788762834	37865.438301151	36794.097475961	37360.83293518	33883.749461324	34752.422432786	33250.231407916	36943.66118	35651.12867
D-Erythronolactone	D-Erythronolactone	0	8.380081672	5.784659986	2.536951698	4.729213637	20.134373647	8.32520938	7.165166351	17.720553171	11.964043901	9.823518688	14.01350749	6.92755	11.50200
Trehalose	Trehalose	156.488500167	399.752544614	0	1300.187745377	807.227844902	632.219332525	88.179787825	0	0	0	0	0	549.31266	14.69663
Hypotaurine	Hypotaurine	1785.573912162	1083.748399986	1206.113316919	1596.165443511	1875.377821489	1664.441554842	822.146845306	340.421843683	533.093307889	792.263669223	1081.465275706	998.780897464	1535.23674	761.36197
Taurine	Taurine	965.012417697	638.698116606	795.098002124	806.539227417	919.342823361	1067.121803306	638.871207866	412.786966143	330.783659189	507.640173748	474.238833198	454.802015809	865.30207	469.85381
Tryptamine	Tryptamine	0.858680488	0.821021515	0.978942459	2.008420094	1.549225157	1.052356596	2.083463614	1.477879261	0.764937212	1.022673166	0	0	1.21144	0.89149
2-Methylbutanoic-acid	2-Methylbutanoic acid	59.184753268	0	0	137.418216991	110.076524305	64.295766514	0	0	0	0	0	0	61.82921	0.00000
